# Supplementary material for: Quantitative ethology of schistosome miracidia characterizes a conserved snail peptide that inhibits host recognition
Source: PLoS Pathog. 2025 Dec 9;21(12):e1013766. doi: 10.1371/journal.ppat.1013766 (PMC12704881; doi:10.1371/journal.ppat.1013766)
Supplement: S1 Table — Mathematical expression column describes programmatic formulas used to compute each feature. Mathematical description column presents verbose explanations of what is being computed. Behavioral description column describes features in an ethological context. Value interpretation column presents what high and low and/or positive and negative values indicate. (XLSX) [file ppat.1013766.s006.xlsx]

## Sheet: Sheet1
Quantitative Ethological Feature	Mathematical Expression	Mathematical Description	Behavioral Description	Value Interpretation
Acceleration (10th, 50th, and 90th percentiles)	Values below which 10%, 50%, and 90% of acceleration observations fall.	Quantiles describing the distribution shape of acceleration values.	Distribution of acceleration vs. deceleration values.	Negative acceleration percentile value indicates strong deceleration capabilities. Positive acceleration percentile value indicates strong acceleration capabilities.
Acceleration variance		The distribution of values around the mean acceleration (rate of change of speed, second derivative of position).	Measures the consistency in the rate of change of speed (acceleration) patterns.	High acceleration variance indicates frequent, dramatic changes in speed transition (stop-start behavior). Low acceleration variance indicates smooth, controlled speed transitions.
Angular acceleration (10th, 50th, and 90th percentiles)	Quantile of	Quantiles describing the distribution of rates of change in angular velocity (angular acceleration).	Distribution of a measure describing how abruptly miracidia transition between turning rates (angular velocity).	High angular acceleration percentile indicates sudden/rapid changes in angular velocity. Low angular acceleration percentile indicates slower, smoother transitions in angular velocity.
Angular velocity (10th, 50th, and 90th percentiles)	Quantile of	Quantiles describing the distribution shape of turning rates (angular velocities).	Minimum, median, and maximum typical angular velocity.	High angular velocity percentile indicates frequent, sharp turns. Low angular velocity percentile indicates periods of very straight-line movement.
Angular velocity variance		Measure of the dispersion in angular velocity values around the mean.	Describes the consistency in turning behavior based on how variable the angular velocity is.	High angular velocity variance indicates alternating between sharp turns and straighter movement. Low angular velocity variance indicates more consistent turning patterns.
Bounding box aspect ratio		Ratio of the width to height of the smallest rectangle that contains all positions.	Describes the shape of spatial area covered by the path, either more elongated horizontally or vertically.	High bounding box ratio (>1) indicates more horizontal axis movement. Low bounding box ratio (<1) indicates more vertical axis movement. Bounding box ratio near 1 indicates roughly circular patterns.
Convex hull area	Area of the smallest convex polygon containing all track positions, calculated using the shoelace (Gauss's area) formula.	Total area enclosed by the convex boundary around all visited positions.	Describes the spatial extent of exploration, or the area "covered."	Large convex hull area indicates wider ranging exploration and larger territory coverage. Small convex hull area indicates localized activity.
Curvature (10th, 50th, and 90th percentiles)	Quantiles of	Quantiles describing the distribution of path curvature (change in heading per unit distance traveled).	Minimum, median, and maximum typical curvature.	High curvature percentile indicates tight turns and winding paths. Low curvature indicates less tight turns and more straight paths.
Directional persistence		Average absolute cosine of deviation from mean heading direction, where deviation is computed by subtracting heading from the mean heading.	Describes how consistently miracidia move in their overall preferred direction.	High directional persistence indicates strong directional bias. Low directional persistence indicates a more random or multi-directional trajectory.
Fractal dimension		Proxy measure of path complexity (approximating the box-counting fractal dimension). The log of path length is divided by the log of net displacement.	Describes how the path fills space. Either more simple (line-like) or space-filling (complex).	Fractal dimension near 1 indicates straight, simple paths. Fractal dimension > 1 indicates more complex, space-filling paths. Fractal dimension near 2 indicates a very tortuous, area-filling path.
Heading autocorrelation		Correlation coefficient between heading angles separated by "k" time lags	Describes whether current direction can predict future direction (directional persistence).	High heading autocorrelation indicates directional persistence. Low heading autocorrelation indicates random or frequent direction changes.
Heading variance		Measure of the overall directional spread in movement angles	Describes the consistency in direction based on how variable the heading values are.	High heading variance indicates more multi-directional paths. Low heading variance indicates more unidirectional paths.
Mean acceleration		Average rate of change in speed (first derivative of position) over time where ∆t=5 seconds.	The overall tendency to speed up or slow down over 5 second intervals.	Positive mean acceleration indicates general acceleration patterns (speeding up). Negative mean acceleration indicates deceleration tendencies (slowing down). Near-zero acceleration indicates steady-state movement.
Mean angular acceleration		Average rate of change in angular velocity over time where ∆t=5 seconds.	The overall tendency to increase or decrease angular velocity.	Positive mean angular acceleration indicates a general tendency to increase angular velocity. Negative mean angular acceleration indicates a general tendency for decreasing angular velocity. Near zero mean angular acceleration indicates consistent angular velocity.
Mean angular velocity		Average rate of change in heading direction over time.	The overall tendency to turn or to maintain straight movement.	High mean angular velocity indicates frequent turning on average. Low mean angular velocity indicates not much time is spent turning.
Mean curvature		Average change in heading per unit distance traveled.	Measure of how tight individual turns are.	High mean curvature indicates consistently winding, tortuous paths. Low mean curvature indicates relatively straight movement.
Mean heading		Average direction of movement accounting for the circular nature of angles.	Describes the overall preferred movement direction miracidia move across the entire track expressed as an angle.	0º indicates movement primarily towards the right/east, 90º indicates upward/north movement, 180º indicates movement primarily toward the left/west, and 270º indicates movement primarily downward/south.
Mean jerk		Average rate of change of acceleration (third derivative of position) over time where ∆t=5 seconds.	The overall "smoothness" or "abruptness" of movement transitions.	High jerk indicates jerky or erratic movement. Low jerk indicates smooth, controlled movements.
Mean speed		Scalar quantity (no direction) computed as the average rate of change in position over time where ∆t=5 seconds.	Indicates how fast miracidia typically move.	High mean speed indicates active, mobile behavior. Low mean speed indicates more lethargic, sedentary behavior.
Movement efficiency		Net displacement achieved per unit time.	Measure of how quickly miracidia make progress away from a starting point, regardless of the path they take.	High movement efficiency indicates efficient spatial relocation from a starting point. Low movement efficiency indicates less efficient spatial relocation.
Net displacement		Straight-line distance from the initial position at each time point.	Net displacement from the origin, regardless of the path taken.	High net displacement indicates a large exploration range. Low net displacement indicates a smaller exploration range.
Path length		Total distance raced along the actual path.	Describes the overall movement activity regardless of net displacement.	High path length indicates active, mobile behavior. Low path length indicates less active, more sedentary behavior.
Radius of gyration		Root mean square of distance from the center of mass of all positions of the track.	Describes the spatial extent of movement from the "center of activity." The typical distance of exploration from an activity center.	High radius of gyration indicates more extensive exploration beyond an activity center. Low radius of gyration indicates closer proximity to an activity center.
Speed (10th, 50th, and 90th percentiles)	Values below which 10%, 50%, and 90% of speed observations fall.	Quantiles describing the distribution shape of speed values.	Minimum, median, and maximum typical speed.	High speed percentile indicates more maximal typical speeds. Low speed percentile indicates more minimal typical speeds.
Speed autocorrelation		Correlation coefficient between speed values separated by "k" time lags.	Describes whether current speed can predict future movement speed (movement persistence).	High speed autocorrelation indicates persistent speeds (directed, consistent movement). Low speed autocorrelation indicates random or highly variable speed switching.
Speed variance		The distribution of values around the mean speed (rate of change of position, first derivative of position).	Measures the consistency in the rate of change of position (speed).	High speed variance indicates alternating between fast and slow movement. Low speed variance indicates steady, consistent movement.
Tortuosity		Ratio of the actual path length to the straight-line distance between starting and ending points.	Measure of how winding or direct the overall path is.	High tortuosity indicates more winding, "inefficient" paths. Low tortuosity indicates more direct, "efficient" paths.
Total turn		Sum of the absolute values of all turning angles where sign is included.	Describes the total amount of direction change throughout the entire track.	High total turn indicates frequent direction changes. Low total turn indicates relatively straight movement with less turns.
Turning bias		Mean angular velocity including the directional sign.	Measure of systematic preference for turning left (negative) or right (positive).	Positive turning bias indicates an overall tendency to move right. Negative turning bias indicates an overall tendency to move left. Near zero turning bias indicates more balanced turning behavior.
